# Supplementary material for: The incidence of acute kidney injury in very-low-birth-weight infants treated early with caffeine
Source: Pediatr Nephrol. 2025 Feb 3;40(6):2091–6. doi: 10.1007/s00467-025-06694-5 (PMC12031835; doi:10.1007/s00467-025-06694-5)
Supplement: Supplementary file 3 — Supplementary file3 (XLSX 55 KB) [file 467_2025_6694_MOESM3_ESM.xlsx]

## Sheet: Sheet1
patient number	birthweight	Gestational age	Ges HTN	placenta	Diabetes	Sex	Ethnic origin	SGA/AGA/LGA	singleton/ multiple gestation	Birth type	Eclampsia	Amnionitis	PPROM	APGAR 1	APGAR 1 <7=>	APGAR 5	APGAR 5 <7=>	Temperature	Base excess	Total CRIB	Sepsis FW	PDA	RDS	BPD	NEC no/yes	Death	duration of hospit	Weight at discharge	AKI?
1	1420	33.7143	0	0	0	1	0	0	0	1	0	0	0	9	1	9	1	36.5	-3	#	0	0	0	0	0	0	46	4.445	0
2	1310	27.5714	0	1	0	0	1	1	0	0	0	0	0	9	1	9	1	36.7	-4.8	8	0	0	1	1	0	0	56	2.735	0
3	1480	33.4286	0	0	0	0	1	0	0	1	0	0	0	8	1	8	1	37.1	-3.5	#	0	0	0	0	0	0	29	2.275	0
4	1140	26.5714	0	0	0	0	0	2	0	0	0	0	0	8	1	8	1	35.9	-1.5	10	0	1	1	0	0	0	79	3.285	0
5	1420	32	1	0	0	0	0	0	0	1	1	0	0	7	1	8	1	34.5	-5.3	4	1	0	1	0	1	0	50	4.6	0
6	1350	30.1429	0	0	0	0	0	1	1	1	0	0	0	1	0	7	1	35	-7.9	7	0	0	1	0	0	0	68	2.755	0
7	1360	33	0	0	0	1	0	0	0	1	0	0	1	7	1	9	1	36	-1.9	#	0	1	0	0	0	0	47	2.295	0
8	1377	33.5714	0	0	0	1	1	0	1	1	0	0	0	9	1	9	1	35.9	-3.6	#	0	0	0	0	0	0	34	2.15	0
9	570	24.8571	0	0	0	1	1	1	1	1	0	0	1	5	0	7	1	35.7	-3.6	14	0	1	1	0	1	1	23	0.75	1
10	1020	28.1429	0	0	0	0	0	1	0	0	0	0	0	2	0	7	1	36	-6.6	9	0	1	1	1	0	0	89	3.325	0
11	1210	28.4286	0	1	0	1	0	1	0	0	0	0	0	9	1	6	0	36.5	-8	8	0	0	1	0	0	0	74	3.445	0
12	1140	31	0	0	2	1	0	0	1	1	0	0	0	7	1	8	1	36.5	-4	5	0	0	0	0	0	0	42	2.17	0
13	1500	31	0	0	0	0	0	1	1	1	0	0	1	8	1	8	1	36	-6	5	0	0	0	0	0	0	37	2.605	0
14	1490	31	1	0	1	0	1	1	0	1	0	0	0	9	1	9	1	36	-1.3	4	0	0	0	0	0	0	31	2.345	0
15	1320	30.7143	0	0	0	0	1	1	1	1	0	0	0	6	0	8	1	35.9	-5.8	6	0	0	1	0	0	0	41	2.255	0
16	1190	30.7143	0	0	0	0	1	1	1	1	0	0	0	9	1	9	1	36.2	-6.2	6	0	0	1	0	0	0	54	2.69	0
17	1300	32.5714	1	0	0	1	0	0	0	1	1	0	0	9	1	9	1	35.1	-6.7	4	0	0	0	0	0	0	43	2.11	0
18	880	29.4286	0	0	0	1	0	0	0	1	0	0	0	9	1	9	1	36.9	-2.2	6	0	0	0	0	0	0	88	2.86	0
19	760	25	0	1	0	1	0	1	0	1	0	1	0	1	0	5	0	36.2	-8.7	12	1	1	1	1	1	0	168	3.4	1
20	700	25	1	0	0	1	0	0	1	1	1	0	0	3	0	8	1	34.8	-13.8	15	0	1	1	0	1	1	19	0.91	1
21	1140	31	0	0	0	0	0	0	0	1	0	0	0	7	1	8	1	35.9	-7.5	6	0	0		0	0	0	40	2	0
22	1000	33	0	0	0	1	0	0	1	1	0	0	0	9	1	9	1	36.1	-6.7	#	0	0	0	0	0	0	51	1.915	0
23	1500	31.2857	0	1	0	1	1	1	0	1	0	0	0	6	0	8	1	36.8	-7.6	3	0	0		0	0	0	31	2.2	0
24	1030	28	0	0	0	1	0	1	0	1	0	1	0	7	1	8	1	36.7	-7.3	7	0	1	1	1	0	0	78	3.05	1
25	1370	30	0	0	2	0	1	1	1	1	0	1	0	8	1	8	1	36.6	-8.2	6	0	0	0	0	0	0	63	3.18	0
26	1290	30	0	0	2	0	1	0	1	1	0	1	0	3	0	7	1	35.8	-10.3	7	0	0	1	0	0	0	67	2.89	0
27	1110	26.5714	0	1	0	1	0	2	0	0	0	0	0	5	0	9	1	36.3	-2.8	8	0	0	0	1	0	0	94	3.64	0
28	790	29.5714	1	0	0	1	1	0	1	1	1	0	0	5	0	7	1	35.2	-4.2	8	0	0	1	0	0	0	44	2.005	0
29	960	28.2857	1	0	0	1	1	1	1	1	1	0	0	8	1	9	1	36	-2.8	8	0	0	0	0	0	0	51	2.18	0
30	1004	26.2857	0	0	0	1	1	1	0	1	0	0	0	6	0	8	1	36.4	-6	9	0	0	1	1	0	0	106	3.92	0
31	1490	32.7143	0	0	2	1	0	1	1	1	0	0	1	7	1	9	1	36.3	-2.4	2	0	0		0	0	0	29	2.225	0
32	1190	30	0	0	0	1	0	1	0	1	0	0	0	1	0	6	0	35.6	-14.8	8	0	1	1	0	0	0	63	2.55	0
33	1455	36.5714	0	0	0	0	0	0	1	1	0	0	0	9	1	9	1	35.8	0.5	#	0	0		0	1	0	29	1.95	0
34	1370	31	0	0	0	1	1	1	1	1	0	0	0	7	1	9	1	36.1	-6.2	3	0	0		0	0	0	33	2.245	0
35	1290	31	0	0	0	1	1	1	1	1	0	0	0	7	1	9	1	36.8	-3.1	3	0	1	1	0	1	0	56	2.55	0
36	990	29	0	1	0	1	0	1	0	1	0	1	0	4	0	7	1	37.2	-5.7	7	0	0	0	0	0	0	54	2.01	0
37	770	25.5714	0	0	0	0	0	1	0	0	0	0	0	6	0	7	1	36.9	-6.4	12	0	1	0	1	0	0	193	6.145	1
38	970	28	1	0	0	0	0	1	0	1	1	0	0	9	1	9	1	36.5	-2.3	8	0	1	1	0	1	1	22	1.645	1
39	980	26	0	0	0	0	1	1	0	0	0	0	0	9	1	9	1	36.9	-2.6	10	0	1	0	0	0	0	81	2.58	1
40	1470	32.1429	0	0	0	1	1	1	1	1	0	0	0	9	1	9	1	35.9	-5.8	4	0	0	0	0	0	0	29	2.025	0
41	1370	32.1429	0	0	0	0	1	1	1	1	0	0	0	9	1	9	1	35.5	-2.6	3	0	0		0	0	0	29	2.2	0
42	1360	32.5714	1	0	0	0	0	0	0	1	1	0	0	9	1	9	1	36.2	-1.9	2	0	0		0	0	0	28	1.955	0
43	1200	32.8571	0	1	0	0	1	0	0	1	0	0	0	6	0	8	1	35	-8.3	7	0	0	1	0	0	0	47	1.985	0
44	1000	32	0	0	0	1	0	0	0	1	0	0	0	6	0	9	1	35.2	-4.5	8	0	0		0	0	0	44	1.975	0
45	1160	31.5714	0	0	0	1	0	0	0	1	0	0	0	9	1	9	1	36.2	-3.3	5	0	0	1	0	0	0	51	2.39	0
46	1120	31.4286	0	0	0	1	0	1	0	1	0	0	0	4	0	8	1	36.1	-4.4	5	0	0	1	0	0	0	60	2.43	0
47	1470	31.1429	0	1	0	1	0	1	0	0	0	1	0	9	1	9	1	36.7	-2.7	2	0	1		0	0	0	46	5.045	0
48	1102	27.5714	0	0	0	1	1	1	0	1	0	0	0	8	1	9	1	36.6	-7.8	8	1	1		0	0	0	60	3.5	0
49	1445	33.8571	0	0	0	1	0	0	0	0	0	0	0	9	1	9	1	36.6	-0.4	#	0	0	0	0	0	0	30	1.905	0
50	850	25.8571	0	0	0	1	1	1	1	1	0	0	0	6	0	6	0	34.9	-4.8	12	0	0		0	0	0	81	2.46	0
51	960	25.8571	0	0	0	0	1	1	1	1	0	0	0	6	0	8	1	36.1	-6.1	12	0	1	1	1	0	0	104	1.44	0
52	960	30.8571	1	0	0	1	1	0	0	1	0	0	0	7	1	9	1	36.5	-4.4	7	0	0		0	0	0	50	2.025	0
53	1440	30.7143	0	0	0	1	1	1	0	1	0	0	0	9	1	9	1	36.6	-4.3	4	0	0		0	0	0	41	2.395	0
54	970	28.2857	1	0	0	1	0	1	0	1	1	0	0	5	0	9	1	36.5	-1.2	7	0	1	1	0	0	0	47	2.025	0
55	1340	30.2857	0	0	0	0	0	1	0	1	0	1	1	2	0	9	1	37.3	-3.8	5	0	0		0	0	0	52	5.2	0
56	1490	31.2857	1	0	0	0	1	1	0	1	1	0	0	3	0	7	1	36.5	-9.5	5	0	0	1	0	0	0	46	4.375	0
57	1290	29.5714	0	0	0	1	0	1	1	1	0	0	0	9	1	9	1	36.6	-2.7	6	0	0	1	1	1	0	34	1.69	0
58	1420	29.5714	0	0	0	1	0	1	1	1	0	0	0	5	0	8	1	36.8	-1.5	6	0	1	1	1	0	0	45	2.235	0
59	1250	28.2857	0	0	0	0	0	1	0	1	0	1	1	3	0	6	0	36.6	-5.2	8	1	0	1	1	0	0	116	3.735	0
60	1440	31.4286	0	0	0	1	0	1	0	0	0	0	1	9	1	9	1	36.9	-5.6	3	0	0		0	0	0	27	3.22	0
61	1340	30	0	0	0	1	1	1	1	1	0	0	0	8	1	9	1	36.6	-3.8	4	0	0		0	0	0	38	2.09	0
62	1200	30	0	0	0	0	1	1	1	1	0	0	0	7	1	9	1	36.8	-3.9	6	0	0		0	0	0	48	2.38	0
63	1320	30	0	0	0	1	1	1	1	1	0	0	0	6	0	8	1	37.7	-3.5	5	0	0		0	0	0	38	2.06	0
64	880	25.4286	0	1	0	1	0	1	0	0	0	0	0	8	1	8	1	36.9	-3.3	11	0	1		0	0	0	81	2.485	0
65	900	29.4286	1	0	0	1	0	1	0	1	1	0	0	9	1	9	1	36.6	-4.5	7	0	0		0	0	0	55	1.965	0
66	1310	28.5714	0	0	0	0	1	1	1	0	0	0	0	9	1	9	1	37	-6.9	7	0	0		0	0	0	47	2.07	0
67	1450	28.5714	0	0	0	0	1	1	1	0	0	0	0	9	1	9	1	36.6	-4.1	7	0	0	1	0	0	0	64	2.685	0
68	1430	30	1	0	0	0	1	1	0	1	1	0	0	9	1	9	1	37	-8.4	6	0	0		0	0	0	41	7.8	0
69	900	27	0	0	0	1	0	1	0	0	0	0	0	#	#	#	#	33	-6.6	11	1	1	1	1	0	0	135	3.58	0
70	920	26.8571	0	0	0	1	0	1	0	1	0	0	0	5	0	8	1	35.1	-8.2	12	0	1	1	0	0	0	106	3.36	0
71	1490	30.8571	0	0	0	1	0	1	1	0	0	0	0	9	1	9	1	37.3	-4	4	0	0	1	0	0	0	54	2.555	0
72	1310	28	0	0	0	0	1	1	0	0	0	0	1	9	1	9	1	36.6	-3.7	7	0	0		0	0	0	80	5.21	0
73	1350	29.1429	0	1	0	1	1	1	0	1	0	0	0	6	0	7	1	37.1	-0.2	6	0	0	1	1	0	0	65	3.125	0
74	1200	28.8571	0	1	0	1	0	1	0	0	0	0	0	1	0	1	0	33.5	-1.7	8	0	0	0	0	0	0	53	2.63	0
75	1290	30	0	0	0	1	0	1	1	1	0	0	0	3	0	6	0	36.4	-0.7	3	0	0	1	0	0	0	43	2.18	0
76	1330	30	0	0	0	1	0	1	1	1	0	0	0	3	0	6	0	36	5.1	3	0	0	1	0	0	0	46	2.175	0
77	1040	30	0	1	0	1	0	1	0	1	0	0	0	4	0	9	1	37	-6	5	0	0	1	0	0	0	54	1.98	0
78	810	26.1429	0	0	0	1	0	1	1	1	0	0	0	7	1	4	0	37.5	-5.1	10	0	1	1	1	0	0	102	3.068	0
79	1090	29.4286	0	0	0	0	1	1	1	1	0	0	0	8	1	8	1	35.9	0.1	7	0	0		0	0	0	48	4.8	0
80	1110	29	0	0	0	1	1	1	1	1	0	0	0	8	1	8	1	36.4	-0.8	5	0	0	1	0	0	0	75	4.4	0
81	1110	26.8571	0	1	0	0	0	1	0	1	0	0	1	5	0	6	0	36.8	-1.8	9	0	0	1	1	0	1	51	2.47	1
82	1100	27.8571	0	0	0	1	0	1	1	1	0	0	1	7	1	8	1	38.2	-6	9	0	1		0	0	0	66	5.04	0
83	1340	27.8571	0	0	0	0	0	1	1	1	0	0	1	7	1	9	1	36.7	-4.5	8	0	0	1	0	0	0	68	2.575	0
84	930	26.7143	0	0	0	0	1	1	0	1	0	0	0	4	0	6	0	36.1	-1.5	9	1	0	1	1	1	0	122	4.3	0
85	1010	27	0	1	0	0	0	1	0	0	0	0	0	5	0	7	1	35.2	-4.2	10	0	0	1	1	0	0	114	4.005	0
86	1280	31.4286	0	0	0	1	0	1	1	1	0	0	0	9	1	9	1	35	-2.9	3	0	0		0	0	0	49	2.179	0
87	1060	27	0	0	0	1	0	1	0	1	0	0	0	3	0	6	0	36.3	-10.1	9	0	1	0	0	0	0	78	4	0
88	680	23.8571	0	1	0	1	0	2	0	0	0	1	0	5	0	6	0	36.9	-2.1	13	1	1	1	0	0	1	15	1.19	1
89	610	24.4286	0	0	0	0	0	1	0	0	0	0	1	2	0	6	0	36.9	-15.5	16	0	1	1	1	1	0	218	4.79	1
90	1500	30.1429	0	0	0	0	0	1	0	0	0	0	1	9	1	9	1	36.2	-3.6	5	0	0		0	0	0	58	2.98	0
91	1010	28.2857	0	0	0	1	0	1	0	0	0	0	0	8	1	8	1	36.6	-2.8	6	0	1	1	0	0	0	93	2.78	0
92	1270	32.2857	0	0	0	0	0	1	0	0	0	0	0	9	1	9	1	36.2	-5.3	3	0	0		0	0	0	35	4.1	0
93	580	26.8571	1	0	0	1	1	0	0	1	1	0	0	1	0	6	0	36.5	-4.7	11	0	1	1	1	1	1	88	1.435	1
94	1280	27.7143	0	0	0	0	1	2	0	0	0	0	1	3	0	8	1	37	-3.1	8	0	0	1	1	0	0	97	3.565	0
95	1100	28.7143	0	0	0	1	0	1	0	1	0	1	1	6	0	9	1	36.8	-1.4	6	0	0	1	0	0	0	94	3.29	0
96	1430	36	0	0	0	1	0	0	1	1	0	0	0	9	1	9	1	36.3	-3.2	#	0	0		0	0	0	21	2.85	0
97	720	25.8571	0	0	0	1	0	1	0	0	0	0	1	8	1	9	1	35	-2.2	12	0	0	1	1	0	0	115	3.215	0
98	730	28.2857	1	0	0	0	0	0	0	1	1	0	0	3	0	6	0	36.5	-1	9	0	1	1	1	0	0	510	6.72	1
99	1450	28.2857	0	1	0	0	0	1	1	1	0	0	0	4	0	7	1	36.9	-4.7	7	0	0	1	0	0	0	91	3.437	0
100	1270	28.2857	0	1	0	0	0	1	1	1	0	0	0	4	0	8	1	37	-6.5	7	0	0	1	0	0	0	91	4.055	0
101	980	26.2857	0	0	0	1	0	1	0	0	0	0	0	#	#	#	#	31.1	-9.3	15	0	0	1	1	0	0	108	3.02	0
102	1390	29.1429	0	0	2	1	0	1	0	0	0	0	1	9	1	9	1	35.8	-1	10	0	0		0	0	0	69	3.668	0
103	920	25.5714	0	1	0	0	0	1	0	1	0	0	0	1	0	3	0	37	-9.3	13	0	1	1	0	0	1	14	1.29	1
104	1160	33.2857	1	0	0	0	0	0	0	1	1	0	0	7	1	9	1	36.3	-2.3	#	0	0		0	0	0	32	1.936	0
105	1210	28	0	0	0	0	1	1	1	1	0	0	0	8	1	8	1	37.3	-3.6	8	0	0	1	0	0	0	92	3.22	0
106	1110	28	0	0	0	1	1	1	1	1	0	0	0	8	1	8	1	36.5	-5.3	7	0	0		1	0	0	96	3.27	0
107	1130	28.1429	0	0	0	0	1	1	1	1	0	0	0	8	1	9	1	36.9	-6.4	8	0	0	1	0	0	0	90	2.355	0
108	1210	28	0	0	0	0	1	1	1	1	0	0	0	9	1	9	1	37.2	-6.5	8	0	0	1	1	0	0	90	3.315	0
109	1300	28.7143	0	0	0	0	0	1	0	0	0	0	0	7	1	7	1	36.1	-2.5	6	0	0		0	0	0	61	2.83	0
110	870	26	0	1	0	1	0	1	0	1	0	0	0	5	0	7	1	37.1	-2.9	9	0	1	1	0	0	0	67	2.29	0
111	1290	27.5714	0	0	0	0	0	2	0	1	0	0	0	3	0	6	0	37.6	-4.4	9	0	1	1	0	0	0	65	2.835	0
112	850	27.5714	1	0	0	0	1	1	0	1	1	0	0	8	1	9	1	36.7	-0.7	8	0	0	1	0	0	0	94	2.975	0
113	610	24.4286	0	1	0	0	1	0	1	1	0	0	0	7	1	8	1	35	-4.6	6	0	1	1	1	1	0	178	3.615	1
114	1110	31	0	1	0	1	0	0	1	1	0	0	0	4	0	8	1	36.4	-8.7	2	0	0		0	0	0	43	1.95	0
115	1410	32.1429	0	0	0	0	1	1	1	1	0	0	0	8	1	9	1	36.3	0.4	3	0	0		0	0	0	33	2.05	0
116	1420	32.1429	0	0	0	0	1	1	1	1	0	0	0	8	1	9	1	36.3	-3.9	3	0	1	1	1	0	0	53	2.68	0
117	800	25.8571	0	0	0	1	1	1	0	0	0	0	0	3	0	6	0	36.6	-5.1	11	1	1	1	1	1	0	89	2.83	0
118	1080	25.8571	0	1	0	0	0	2	0	1	0	0	0	2	0	7	1	35.8	-2.9	11	0	1	1	0	0	1	11	1.15	1
119	1150	31.5714	0	0	0	0	0	0	0	1	0	0	0	8	1	8	1	36.9	-7.3	5	0	0	0	0	0	0	44	2.2	0
120	1450	31.5714	0	1	0	1	1	1	0	0	0	0	0	9	1	9	1	36.2	-3.6	3	0	0	1	1	0	0	23	2.035	0
121	1460	34.5714	0	0	0	0	1	0	0	1	0	0	0	9	1	9	1	36.1	-2.2	#	0	0		0	0	0	19	1.995	0
122	1030	30	0	0	0	0	0	0	0	0	0	0	1	7	1	8	1	35.7	-1.5	6	0	1		0	0	0	52	2.374	0
123	757	27.2857	1	0	0	0	1	1	0	1	1	0	0	4	0	6	0	38.1	-7.5	10	0	1	1	0	0	0	103	3.26	0
124	1330	32.1429	0	0	0	0	0	0	0	0	0	0	1	9	1	9	1	36.3	-5.2	3	0	0	1	0	0	0	31	2.18	0
125	950	27	0	1	0	1	0	1	0	0	0	1	1	9	1	9	1	36.1	0.1	8	0	0	1	0	0	0	83	2.478	0
126	1160	28.8571	0	1	0	1	1	1	0	1	0	0	0	2	0	8	1	36.3	-15.3	9	0	0	1	0	0	0	58	2.6	0
127	1200	29.4286	0	1	0	0	0	1	0	0	0	0	1	1	0	3	0	36	-12.6	9	0	0	1	0	0	0	79	2.785	0
128	1150	37.4286	0	0	0	0	0	0	0	1	0	0	0	4	0	7	1	34.2	-1.5	#	0	0		0	0	0	31	1.92	0
129	832	30.2857	0	0	0	0	0	0	0	1	0	0	0	5	0	7	1	37.1	-2.4	7	0	0	1	0	0	0	57	2.025	0
130	1000	29.7143	0	0	0	0	1	1	0	1	0	0	1	7	1	7	1	36.1	-7.4	8	0	0	0	0	0	0	68	2.975	1
131	1380	30.8571	0	0	0	1	0	1	0	1	0	1	0	3	0	8	1	37.1	-7.9	4	0	0	1	0	0	0	46	2.375	0
132	1430	33	0	0	0	1	1	0	1	1	0	0	0	9	1	9	1	36.6	0.1	#	0	0		0	0	0	32	2.189	0
133	1280	33	0	0	0	1	1	0	1	1	0	0	0	7	1	7	1	36.7	-3.7	#	0	0	0	0	1	0	97	2.93	1
134	1470	33	0	0	0	1	1	0	0	1	0	0	0	8	1	8	1	36.6	-0.4	#	0	0		0	1	0	33	1.95	0
135	1300	29.5714	0	0	0	1	0	1	0	1	0	0	0	8	1	9	1	36.2	-6.5	7	0	0	1	0	0	0	51	3.17	0
136	890	26.5714	0	0	0	1	0	1	0	0	0	0	0	7	1	5	0	36.5	-3.3	10	0	0		1	0	0	91	3.02	0
137	1280	29.4286	0	0	0	0	1	1	0	1	0	0	0	8	1	9	1	36.5	-1.6	4	0	0		0	0	1	12	1.37	0
138	1440	33	1	0	0	1	0	0	0	1	0	0	0	8	1	9	1	36	-7.6	#	0	0		0	0	0	22	1.975	0
139	800	31.4286	0	0	0	1	1	0	0	0	0	0	1	9	1	9	1	34.7	-2.5	7	0	0	0	0	1	0	91	2.2	0
140	850	25.2857	0	0	0	0	0	1	1	1	0	0	1	3	0	7	1	35.4	-4.7	13	0	1	1	1	0	0	183	5.085	1
141	890	26.2857	0	0	0	0	0	1	0	1	0	0	0	7	1	8	1	36.1	-10.7	11	1	1	1	1	0	0	82	2.817	0
142	1160	29.4286	0	0	0	0	0	1	1	1	0	0	0	9	1	9	1	36.2	-3.8	7	0	0	1	0	0	0	60	2.408	0
143	1330	29.4286	0	1	0	1	1	1	0	1	0	0	0	5	0	6	0	36.5	-5.3	5	0	0	1	0	0	0	43	2.305	0
144	1150	31.5714	0	0	0	1	0	0	1	1	0	0	1	9	1	9	1	36.3	-1.9	4	0	0	0	0	0	0	47	2.05	0
145	700	23.5714	0	0	0	1	1	2	0	0	0	0	0	5	0	7	1	36.5	-7.5	14	0	0	1	0	0	1	10	0.89	1
146	1190	27.8571	0	0	0	1	0	1	0	1	0	0	0	7	1	9	1	36.4	-8.2	9	0	1	1	1	0	0	77	3.16	0
147	730	25.5714	0	1	0	1	0	1	0	0	0	0	0	7	1	8	1	35.1	-3.3	13	0	1	1	1	1	0	214	4.76	0
148	1270	29.5714	0	0	0	1	0	1	0	1	0	1	1	2	0	3	0	37.4	0.5	11	0	1	1	0	0	1	12	1.225	0
149	1260	29	0	1	0	0	0	1	0	1	0	0	0	9	1	9	1	36.2	-5	5	0	1	1	0	0	0	55	2.44	0
150	770	26	0	0	0	0	0	1	0	1	0	0	0	2	0	2	0	34.6	-2.4	10	0	1	1	0	1	1	24	0.92	0
151	1280	32.1429	0	0	0	0	0	0	0	1	0	0	0	5	0	8	1	35.8	-5.9	4	0	0	1	0	0	0	34	2.015	0
152	1060	26.1429	0	1	2	0	0	1	0	1	0	0	0	4	0	6	0	36.3	-7.7	10	0	1	1	1	0	0	94	3.54	0
153	1420	31	1	0	0	0	0	1	1	1	0	0	0	9	1	9	1	35.5	-0.9	4	0	0		0	0	0	36	2.225	0
154	1200	31.1429	0	0	0	0	0	0	1	1	0	0	0	7	1	8	1	36.1	-2.3	4	0	0	1	0	0	0	37	2.05	0
155	1440	31.1429	0	0	0	0	0	1	1	1	0	0	0	8	1	8	1	36.4	-3.4	4	0	0	1	0	0	0	31	2.016	0
156	960	31.1429	0	0	0	0	0	0	1	1	0	0	0	8	1	8	1	36.4	-5.9	8	0	0	1	0	0	0	45	1.915	0
157	670	30.2857	0	0	0	0	0	0	0	1	0	0	0	9	1	9	1	36.2	0	9	1	0		1	0	0	85	2.53	0
158	1260	33	0	0	0	1	0	0	0	1	0	0	0	4	0	6	0	35.4	-4.4	#	0	0	0	0	1	0	38		0
159	1320	31.1429	0	0	0	0	0	1	0	1	0	0	1	7	1	8	1	36	-1	4	0	0		1	0	0	42	2.135	0
160	1442	34.7143	0	0	0	1	0	0	0	0	0	0	0	8	1	9	1	35.4	-8.1	#	0	0		0	0	0	18	1.915	0
161	1200	28.7143	0	1	0	0	0	1	0	1	0	0	1	7	1	7	1	36.9	-1.2	7	0	0		0	0	0	56	2.445	0
162	520	23.5714	0	1	0	1	1	1	0	0	0	0	1	7	1	7	1	36	0.6	14	0	0	1	1	1	0	333	6.56	1
163	1060	28.1429	0	0	0	0	0	1	1	1	0	0	0	2	0	4	0	36.8	-9.7	9	1	0	1	1	0	0	83	2.75	0
164	1100	28.1429	0	0	0	0	0	1	1	1	0	0	0	3	0	7	1	36.9	-6.9	8	1	1		1	0	0	89	3.355	0
165	1100	28	0	1	0	0	0	1	0	1	0	0	0	4	0	4	0	36.8	-16.4	10	0	0	1	1	0	0	110	3.305	0
166	730	24.5714	0	0	0	0	1	1	0	0	0	0	0	9	1	9	1	35	-3.9	15	1	0	1	0	0	0	84	2.56	0
167	1480	32.8571	0	0	0	1	0	1	1	1	0	1	1	4	0	7	1	37.7	-7	4	0	0		0	0	0	24	1.99	0
168	1300	29	0	0	0	1	1	1	1	1	0	0	0	7	1	9	1	36.6	-1.6	2	0	0	1	0	0	0	42	2.1	0
169	1220	29	0	0	0	1	1	1	1	1	0	0	0	8	1	9	1	36.8	-4	6	0	0	1	0	0	0	47	2.295	0
170	1430	29.5714	0	1	0	0	0	1	1	0	0	0	0	3	0	6	0	37.3	-1.8	4	0	1	1	0	0	0	99	4.47	0
171	570	25.1429	1	0	0	1	0	0	0	1	0	0	0	7	1	7	1	36.7	-13.7	14	0	0	1	1	0	0	121	3	0
172	1100	27.8571	0	1	0	1	0	1	0	1	0	0	0	1	0	3	0	36.1	-6.6	8	0	1	1	0	0	0	69	2.715	0
173	1420	28.7143	0	0	0	1	0	1	0	1	0	0	0	4	0	7	1	35.4	-0.4	6	0	0	1	0	0	0	52	2.445	0
174	600	25.1429	0	0	0	1	1	0	0	0	0	0	1	8	1	8	1	36.9	-16.7	14	0	1	1	0	1	1	22	0.777	1
175	1180	31.4286	0	0	0	1	0	1	1	1	0	1	0	9	1	9	1	36.9	1.7	4	1	0		0	0	0	46	2.215	0
176	650	23.8571	0	0	0	0	0	1	0	0	0	0	0	1	0	3	0	36.6	-11.7	16	1	1	1	0	1	1	13	0.65	1
177	1000	32	1	0	0	0	0	0	1	1	0	0	0	7	1	9	1	36.6	-2.5	7	0	0		0	0	0	73	2.355	0
178	1180	26.8571	0	0	0	1	1	2	0	0	0	1	0	8	1	9	1	35.7	-6.4	10	0	0	0	0	0	0	56	2.46	0
179	1200	29	0	0	0	1	1	1	1	1	0	0	0	9	1	9	1	37.1	-0.9	5	0	0		0	0	0	51	2.3	0
180	1480	29	0	0	0	0	1	1	1	1	0	0	0	8	1	8	1	36.6	-0.8	4	0	0	1	0	0	0	45	2.31	0
181	1420	32.8571	0	0	0	0	0	0	0	0	0	0	0	9	1	9	1	36	-0.7	2	0	0		0	0	0	27	1.915	0
182	720	25.1429	0	0	0	1	0	1	1	1	0	0	0	6	0	9	1	36.5	-5.4	12	0	1	1	0	0	1	15	0.805	0
183	720	25.1429	0	0	0	1	0	1	1	1	0	0	0	8	1	9	1	36.8	-2.9	11	0	1	1	0	1	1	18	1.49	1
184	1470	29	0	1	0	0	0	1	0	0	0	0	0	9	1	9	1	36.9	-0.4	4	0	0	0	0	0	0	63	3.18	0
185	1450	34	0	0	0	1	0	0	1	0	0	0	0	7	1	9	1	36	-0.1	#	0	0		0	0	0	21	1.94	0
186	720	28.8571	0	0	0	1	0	0	0	1	0	0	0	5	0	8	1	36.9	-5	10	0	0	1	0	0	0	79	2.27	0
187	1070	28.5714	0	0	0	1	0	1	0	0	0	0	1	7	1	8	1	37.2	-2	7	0	0		0	0	0	52	2.11	0
188	1480	30.1429	0	0	0	1	0	1	0	1	0	0	1	8	1	8	1	36.9	-2.9	3	0	0		0	0	0	44	2.525	0
189	1110	30.4286	0	0	0	1	0	0	1	1	0	0	1	8	1	9	1	36.2	-10	6	0	0	1	0	0	0	39	2.045	0
190	1490	30.4286	0	0	0	1	0	1	1	1	0	0	1	8	1	9	1	36	-4.6	5	0	0	1	0	0	0	38	2.335	0
191	1060	27	0	0	0	0	0	1	0	1	0	0	1	7	1	8	1	36.6	-1.9	8	0	0	1	0	0	0	87	2.89	0
192	1090	26.7143	0	0	0	0	0	1	0	0	0	1	1	5	0	7	1	36.6	-0.8	9	0	0	1	1	0	0	113	4.19	0
193	1260	29.1429	0	1	0	0	1	1	0	0	0	0	1	5	0	8	1	36.4	-0.9	4	0	0		0	0	0	51	2.235	0
194	1210	30.5714	0	0	0	0	0	1	0	1	0	0	0	8	1	9	1	36.5	-3	6	0	0	0	0	0	0	53	2.32	0
195	1200	32.1429	1	0	0	1	0	0	0	1	0	0	0	8	1	8	1	36.4	-4.8	5	0	0		0	0	0	40	1.915	0
196	830	26.1429	0	1	0	0	0	1	0	1	0	0	1	2	0	7	1	37.9	-2.7	10	1	0	1	1	0	1	47	1.94	1
197	1440	35.2857	0	0	0	0	0	0	0	1	0	0	0	9	1	9	1	36.6	-3.6	#	0	0	0	0	0	0	29	1.905	0
198	1500	29	0	1	0	0	0	1	0	0	0	0	1	9	1	9	1	37	-1.6	4	0	0	1	0	0	0	46	2.69	0
199	1500	35	0	0	2	0	1	0	0	1	0	0	0	1	0	5	0	35.2	-6.6	#	0	0		0	0	0	19	1.95	0
200	1220	29.4286	0	0	0	0	0	1	0	0	0	0	0	8	1	8	1	37	0	6	0	0		0	0	0	62	2.595	0
201	1250	29	0	1	2	0	1	1	0	1	0	0	1	4	0	8	1	36.2	-3.3	7	0	0		0	0	0	57	3.32	0
202	1480	32	0	0	0	1	0	0	0	1	0	0	0	9	1	9	1	36.7	-6.5	3	0	0	1	0	0	0	26	2.075	0
203	1490	31.7143	0	1	0	0	0	1	0	1	0	0	0	5	0	7	1	36.6	-9.9	5	0	0	0	0	0	0	34	2.035	0
204	1420	30.4286	0	0	0	0	1	1	0	1	0	0	0	9	1	9	1	37.7	-5.8	9	0	1	1	1	0	0	68	3.005	0
205	1280	30.2857	1	0	0	0	0	1	0	1	0	0	0	6	0	6	0	36.9	-8.7	6	0	1	1	1	0	0	261	5.145	1
206	680	25.4286	0	1	0	0	0	1	0	0	0	0	0	6	0	7	1	36.5	-15.6	15	0	1	0	0	1	1	7	0.66	1
207	970	29.8571	0	0	0	1	0	1	1	1	0	1	1	7	1	8	1	36	-3.8	8	1	0	0	0	0	0	58	2.53	0
208	1290	29.8571	0	0	0	0	0	1	1	1	0	1	1	8	1	9	1	36.4	-1.5	4	1	1	1	0	0	0	86	3.07	0
209	1200	29	0	0	0	1	1	1	0	1	0	0	0	5	0	9	1	36.9	-3.4	6	0	0	1	1	0	0	92	3.945	0
210	1230	32	0	0	0	0	0	0	0	1	0	0	0	9	1	9	1	36.5	-2.3	4	0	0		0	0	0	31	1.92	0
211	1140	32.4286	0	0	0	0	0	0	0	1	0	0	0	5	0	10	1	36.2	-3.8	5	0	0	1	0	0	0	30	1.925	0
212	1460	34.1429	0	0	0	0	0	0	1	1	0	0	0	9	1	9	1	36.3	-2.1	#	0	0	1	0	0	0	40	2.33	0
213	1170	27.5714	0	0	0	0	0	1	0	1	0	0	0	8	1	9	1	37.6	-2.8	9	0	0	0	0	0	0	85	2.9	0
214	570	23.2857	0	1	0	1	1	1	0	0	0	0	0	1	0	3	0	33.1	-11.4	17	1	1	1	0	0	1	9	0.82	1
215	1020	30.5714	1	0	0	0	1	0	0	1	0	0	0	6	0	8	1	37	-6	6	0	1	1	0	0	0	66	2.475	0
216	1200	31.8571	0	0	0	1	0	1	1	1	0	0	0	8	1	9	1	36.9	1.4	4	0	0		0	0	0	49	2.185	0
217	1198	34.4286	0	0	0	0	0	0	0	1	0	0	0	8	1	8	1	35.9	2	2	0	0	0	0	1	0	37	2.29	0
218	1430	29.1429	0	0	0	1	1	0	0	1	0	1	1	7	1	7	1	36.7	-3.6	5	0	0		0	0	0	52	2.56	0
219	1280	28.7143	0	1	0	1	0	1	0	0	0	0	1	8	1	9	1	36.8	-0.3	5	0	0		0	0	0	51	2.245	0
220	690	24	0	1	0	0	1	1	0	1	0	0	0	0	0	1	0	36.2	-2.6	13	0	0	1	1	1	0	193	4.925	1
221	1180	28.1429	0	1	0	0	0	1	0	0	0	0	0	8	1	8	1	36.3	-2.5	7	0	0	0	0	1	1	14	1.66	1
222	740	26	0	1	0	0	0	1	1	0	0	0	1	8	1	8	1	34.6	-2.2	12	0	1	1	1	1	0	92	2.615	0
223	610	24.1429	0	1	0	0	0	1	0	1	0	0	1	3	0	7	1	36.5	-2.1	13	1	1	1	0	1	1	10	0.76	0
224	1160	28	0	0	0	1	1	1	0	1	0	1	1	9	1	9	1	37	-4.7	7	0	0	0	0	0	0	51	2.225	0
225	1300	29.1429	0	1	0	0	0	1	0	0	0	0	0	4	0	7	1	37.6	-4	6	0	1	1	1	0	0	92	3.83	0
226	760	25.1429	0	1	0	0	0	1	1	1	0	0	0	4	0	8	1	37.3	-4.8	12	0	0	1	0	1	1	28	1.17	1
227	790	25.1429	0	1	0	0	0	1	1	1	0	0	0	5	0	7	1	37.3	-2.5	11	0	1	1	1	0	0	136	3.675	1
228	910	26.8571	0	1	0	1	0	1	1	1	0	0	0	7	1	9	1	36.3	-3.6	10	0	1	1	0	1	0	105	3.505	0
229	800	27	0	1	0	1	0	0	1	1	0	0	0	3	0	7	1	36.1	-5	9	0	1	0	1	0	0	183	4.285	0
230	780	24.7143	0	0	0	0	0	1	0	0	0	0	1	5	0	8	1	37.1	-4.8	13	1	1	0	0	0	1	27	1.09	1
231	1120	28.7143	0	0	0	1	0	1	0	0	0	0	0	4	0	8	1	37	-1.7	6	0	1	1	1	0	0	69	2.855	0
232	1150	27.2857	0	1	0	0	1	1	0	0	0	0	0	9	1	9	1	37.3	-5.8	9	0	1	0	0	0	0	53	2.37	0
233	1430	30	0	1	0	0	0	1	0	1	0	0	0	3	0	7	1	36.1	-12.8	6	0	0	0	0	0	0	51	2.445	0
234	845	26.4286	0	0	0	0	0	1	0	0	0	0	0	3	0	7	1	37.2	-4.2	10	0	1	1	0	0	0	74	2.545	0
235	730	25.5714	0	0	0	1	1	1	0	0	0	0	0	7	1	8	1	37	1.5	11	0	0	1	0	0	0	79	2.28	0
236	975	26	0	0	0	1	0	1	0	0	0	0	0	7	1	9	1	37.5	-2.1	9	0	0		1	0	0	90	3.125	0
237	1290	34	0	0	0	1	0	0	0	1	0	0	0	9	1	9	1	35.8	-1.8	#	0	0		0	0	0	25	1.97	0
238	1310	33.5714	0	0	0	0	1	0	0	1	0	0	0	8	1	9	1	36.2	-2.2	#	0	0	0	0	0	1	58	2.855	1
239	1220	31.1429	0	0	2	0	0	0	0	1	0	1	1	5	0	9	1	36.9	-0.2	4	0	0		0	0	0	33	1.996	0
240	1407	33	0	1	0	0	0	0	0	0	0	0	0	9	1	9	1	36.4	-1.2	#	0	0		0	0	0	20	1.975	0
241	1190	31.5714	0	0	0	1	0	1	0	1	0	0	0	5	0	8	1	36	-3.1	6	0	0		0	0	0	38	1.91	0
242	1450	30.8571	0	1	0	0	0	1	0	0	0	1	0	9	1	9	1	37.2	-3.4	5	0	0	1	0	0	0	81	3.035	0
243	1030	27.7143	0	1	0	0	0	1	0	0	0	1	1	8	1	9	1	37.4	-4.6	9	0	0		0	0	0	93	3.27	0
244	1340	30	0	1	0	1	0	1	1	1	0	0	0	9	1	9	1	37	-3.2	4	0	0	0	0	0	0	54	2.39	0
245	1390	31.2857	0	1	0	1		1	0	1	0	0	1	3	0	5	0	36.8	-8.4	4	0	0	1	0	0	0	58	2.345	0
246	1300	29.4286	0	0	0	1	0	1	0	1	0	0	0	6	0	8	1	36.7	1.2	2	0	0		0	1	0	62	2.545	0
247	1400	34.1429	0	0	0	1	0	0	0	1	0	0	0	8	1	9	1	36.6	-1.3	#	0	0		0	0	0	23	1.913	0
248	820	25	1	0	0	1	0	1	0	1	1	0	0	1	0	7	1	36	-7.4	12	0	0	1	1	1	1	38	1.337	0
249	1460	29.8571	0	1	0	0	0	1	0	1	0	0	1	9	1	9	1	36.6	0.7	4	0	0		0	0	0	74	3.38	0
250	795	24.8571	0	0	0	0	0	1	1	1	0	0	0	2	0	6	0	36.2	-5.1	13	0	0	1	1	0	0	190	5.41	0
251	772	24.8571	0	0	0	1	0	2	1	1	0	0	0	6	0	7	1	36.2	-4.5	12	0	1	1	0	0	0	102	3.025	0
252	1400	28	0	1	0	0	1	1	0	1	0	0	1	9	1	9	1	37.1	-2.2	6	0	0	1	0	0	0	85	4.36	0
253	1030	33.1429	0	0	0	0	0	0	0	1	0	0	0	9	1	9	1	36.5	-0.7	#	0	0	0	0	1	0	50	1.46	0
254	1400	31.1429	0	1	0	0	0	1	0	0	0	1	0	3	0	8	1	37	-0.8	3	0	0		0	0	0	32	1.98	0
255	1150	29.2857	0	0	0	1	1	1	1	1	0	0	0	5	0	8	1	36.1	-5.9	6	0	0		0	0	0	51	2.28	0
256	1220	29.2857	0	0	0	1	1	1	1	1	0	0	0	8	1	8	1	36.8	-9.1	7	0	1	1	0	0	0	65	2.51	0
257	1150	34	0	0	0	0	0	0	0	1	0	0	0	9	1	9	1	37.2	-5.5	#	0	0	0	0	0	0	49	2.01	0
258	1000	26	0	0	0	1	1	1	0	0	0	0	0	6	0	7	1	36.7	-7.5	10	1	1	1	0	1	1	27	1.44	1
259	1230	28.1429	0	0	0	1	0	1	0	1	0	1	1	5	0	7	1	37.1	-5.2	7	0	0	0	0	0	0	53	2.37	0
260	1480	33.7143	1	0	0	0	0	0	1	1	1	0	0	7	1	9	1	36.8	-4.4	#	0	0		0	0	0	21	1.925	0
261	1490	33.4286	0	0	0	1	0	0	1	0	0	0	1	9	1	9	1	36.4	-0.4	#	0	0		0	0	0	26	1.94	0
262	1480	31	0	1	2	0	0	1	0	1	0	0	1	9	1	9	1	37.4	-2	3	0	0		0	0	0	33	2.275	0
263	1220	34	1	0	0	1	0	0	0	1	1	0	0	8	1	8	1	35	4.9	#	0	0	0	0	0	0	53	2.04	0
264	770	25.4286	0	0	0	0	1	1	0	0	0	0	0	2	0	2	0	36.5	-5.3	12	0	1	1	0	0	0	79	2.18	0
265	1070	32	1	0	0	1	0	0	0	1	1	0	0	9	1	9	1	37	-5.1	5	0	0		0	0	0	37	1.97	0
266	985	28	0	0	0	1	0	1	0	1	0	0	0	5	0	8	1	37	-0.5	7	0	0		0	0	0	106	3.445	0
267	1430	31.5714	1	1	0	1	1	1	0	1	0	0	0	1	0	5	0	36.5	-7.7	3	0	0		0	0	0	36	2.16	0
268	940	31	0	0	0	1	1	0	0	1	0	0	0	7	1	8	1	36.5	-1.8	6	0	0		0	0	0	56	1.92	0
269	1130	28	0	0	0	1	0	1	0	0	0	0	1	1	0	7	1	36.8	-4.5	7	0	0	1	1	0	0	114	3.175	0
270	1475	29.4286	0	0	0	0	0	1	1	1	0	0	0	8	1	9	1	36.5	1	4	0	0		0	0	0	40	2.125	0
271	1380	29.4286	0	0	0	0	0	1	1	1	0	0	0	8	1	9	1	36.7	2	4	0	0		0	0	0	41	2.38	0
272	1500	29	0	0	0	0	0	1	1	1	0	0	0	8	1	8	1	37	-0.6	4	0	0		0	0	0	61	3.36	0
273	1320	29	0	0	0	0	0	1	1	1	0	0	0	8	1	8	1	37.4	-2	4	1	1	1	1	1	0	107	3.675	0
274	960	26.8571	0	0	0	0	0	1	0	1	0	0	0	3	0	5	0	37.5	-5.6	5	0	1	1	0	0	0	74	2.26	0
275	640	24.1429	0	0	0	0	0	1	0	0	0	0	0	1	0	3	0	36.8	-3.2	14	1	1	1	0	0	1	10	0.94	1
276	1280	32.7143	0	0	0	1	0	0	1	1	0	0	0	7	1	8	1	37.6	-5.2	4	0	0	0	0	0	0	36	1.938	0
277	720	24.5714	0	0	0	0	0	1	0	0	0	0	1	2	0	5	0	36.5	-4.7	14	1	1	1	1	0	0	132	2.775	1
278	1410	27.4286	0	0	0	1	0	2	0	0	0	0	1	9	1	9	1	36.8	-0.9	6	0	0	1	0	1	0	62	2.69	0
279	905	26.1429	0	1	0	0	0	1	0	1	0	0	0	7	1	9	1	37	-0.3	9	0	0	1	1	0	0	98	2.84	0
280	740	24	0	0	0	0	1	1	1	1	0	0	1	9	1	9	1	37.1	-2.3	13	0	1	1	0	1	1	18	0.845	1
281	740	24	0	0	0	0	1	1	1	1	0	0	1	9	1	9	1	37.3	-0.1	13	0	1	1	0	1	1	15	0.99	1
282	1370	32	0	1	0	1	0	1	0	1	0	1	1	6	0	7	1	36.9	-4	3	0	0	1	0	0	0	41	2.005	0
283	1250	30	0	0	0	1	0	1	0	1	0	0	0	9	1	9	1	36.2	-3.9	5	0	0	0	0	0	0	50	2.61	0
284	995	27.5714	0	1	2	1	0	1	1	1	0	0	0	9	1	9	1	36.9	-2.2	8	0	1	1	0	0	0	92	2.995	0
285	970	27.5714	0	1	2	1	0	1	1	1	0	0	0	9	1	9	1	36.5	-1.7	8	0	0	1	0	0	0	87	3.075	0
286	1500	33	1	0	0	1	0	0	0	1	1	0	0	6	0	9	1	35	-5.8	#	0	0	0	0	0	0	25	1.945	0
287	1500	32.2857	0	0	0	0	0	0	0	0	0	0	1	9	1	9	1	37.1	-3.3	3	0	0	0	0	0	0	23	2	0
288	890	24.5714	0	1	0	0	1	2	0	1	0	0	0	3	0	7	1	36.3	-8.6	14	0	1	1	0	1	1	19	1.02	1
289	1220	28.4286	0	0	0	0	0	1	0	1	0	0	0	8	1	8	1	37.1	-4.4	8	0	0	1	0	0	0	69	3.025	0
290	1440	30.2857	0	0	0	1	0	1	1	1	0	0	0	8	1	9	1	36.5	-0.7	3	0	0		0	0	0	40	2.29	0
291	1070	30.4286	0	0	0	1	0	1	1	1	0	0	0	7	1	9	1	36.4	-0.9	4	0	1	0	1	1	0	163	2.69	1
292	1330	28.8571	0	0	0	0	0	1	0	0	0	0	0	8	1	9	1	36.9	-0.3	6	0	0	1	0	0	0	62	2.66	0
293	730	24.7143	0	0	0	0	0	1	0	0	0	0	0	6	0	9	1	36.9	-5.2	14	0	1	1	1	0	0	117	1.68	0
294	840	25	0	0	0	0	0	1	0	1	0	0	0	2	0	6	0	36.7	-6	12	1	1	1	1	1	0	190	1.54	1
295	830	26.2857	0	0	0	0	0	1	1	1	0	0	0	3	0	7	1	37.1	-3.8	10	0	1	1	1	0	0	112	1.5	0
296	1500	30.7143	0	0	0	0	0	1	0	0	0	0	0	9	1	9	1	36.7	2.1	4	0	0		0	0	0	35	2.38	0
297	930	32	0	0	0	0	0	0	0	1	0	0	1	9	1	9	1	36.5	-3.6	8	0	0		0	0	0	41	1.49	0
298	1410	29.5714	0	0	0	1	0	1	0	1	0	1	1	7	1	7	1	36.5	-1.3	4	0	0	1	0	0	0	51	1.67	0
299	1120	27.8571	0	0	0	0	0	1	0	0	0	0	1	6	0	8	1	36.5	-0.3	8	0	0	1	0	1	0	65	1.515	0
300	980	27.2857	0	0	0	1	0	1	0	0	0	0	0	5	0	7	1	35.5	-10.6	11	0	1	1	0	0	0	68	1.01	0
301	1498	34.6	0	0	0	1	0	0	0	0	0	0	0	9	1	9	1	36.1	0.9	#	0	0	0	0	0	0	19	1.905	0
data available for:	301	301	282	282	282	301	280	301	301	301	279	279	279	276		276		301	301	269	276	282	188	282	267	301	301	294	301

## Sheet: Sheet2
		no AKI	AKI	Total				No AKI			AKI			Total
Birthweight	count	260	41	301				0	1	2	0	1	2
	median	1220	760				SGA/AGA/LGA	72	181	7	7	30	4	301
	mean	1197.25	827.561				Birth type (v/c)	59	182		15	26		282
	std	226.399	211.338				Ges HTN (n/y)	219	22		36	5		282
	min	570	520				placenta	190	51		26	15		282
	max	1500	1310				Diabetes (n/gd/dm)	228	1	12	41			282
Gestational age	count	260	41	301			Ethnic origin	172	67		25	16		280
	median	29.5714	25.1429				Sex (m/f)	125	135		27	14		301
	mean	29.7545	26.0105				Singleton/ multiple	171	89		30	11		301
	std	2.51391	2.45124				Eclampsia	226	12		37	4		279
	min	24.1429	23.2857				Amnionitis	214	24		38	3		279
	max	37.4286	33.5714				PPROM	188	50		29	12		279
APGAR 1	count	236	41	277			APGAR 1 <7=>	88	148		27	14		277
	median	7	5				APGAR 5 <7=>	28	208		14	27		277
	mean	6.61441	4.80488				Sepsis FW	223	12		31	10		276
	std	2.31729	2.74062				PDA	190	51		10	31		282
	min	1	1				RDS	31	117		9	32		189
	max	9	9				BPD	196	45		24	17		282
APGAR 5	count	236	40	276			NEC	223	5		19	22		269
	median	8	7				Mortality	254	6		17	24		301
	mean	8	6.85				AKI?	260				41		301
	std	1.38072	1.70294
	min	2	3
	max	10	9
Temperature	count	260	41	301
	median	36.5	36.6
	mean	36.4054	36.4561
	std	0.78802	0.805931
	min	31.1	33.1
	max	38.2	37.9
Base excess	count	260	41	301
	median	-3.6	-4.7
	mean	-3.89885	-5.65122
	std	3.22545	4.37471
	min	-16.4	-16.7
	max	5.1	0.6
Total CRIB	count	230	39	269
	median	6	12
	mean	6.65217	11.641
	std	2.85162	3.06497
	min	2	4
	max	15	17
Duration of hospit	count	260	41	301
	median	52.5	47
	mean	59.8231	91.878
	std	30.0181	106.792
	min	10	7
	max	214	510
Weight at discharge	count	254	41	295
	median	2.385	1.645
	mean	2.64324	2.40676
	std	0.870276	1.74321
	min	0.76	0.65
	max	7.8	6.72
